# Supplementary material for: Bergamot Polyphenols Reduce Hepatic Lipogenesis While Boosting Autophagy and Short-Chain Fatty Acid Production in a Murine “Cafeteria” Model of MASLD
Source: Nutrients. 2025 Nov 25;17(23):3684. doi: 10.3390/nu17233684 (PMC12693897; doi:10.3390/nu17233684)
Supplement: Supplementary file 1 [file nutrients-17-03684-s001.zip]

Archive with 1 entries (1 files):
- nutrients-3977904-supplementary.pdf
